# Supplementary material for: Catalyst-controlled functionalization of carboxylic acids by electrooxidation of self-assembled carboxyl monolayers
Source: Nat Commun. 2022 Mar 14;13:1319. doi: 10.1038/s41467-022-28992-4 (PMC8921278; doi:10.1038/s41467-022-28992-4)
Supplement: Supplementary file 2 — Source Data [file 41467_2022_28992_MOESM2_ESM.xlsx]

## Sheet: Figure 3a
	∆r1	∆r2	∆r3	yield
6	-21.1274	-136.867	-3048.43	0
7	-4.88667	79.5333	-2920.73	0
8	-4.42667	-45.6	-2379.47	0
9	8.23333	-29.2667	-1581	31
10	1.78867	207	291.667	71
11	22.8907	-59.7	628.667	70
12	21.4767	18.5	4040.67	68
13	-21.86	-33.2667	4969.33	67

## Sheet: Figure 3b
Post C6 EIS			Post C6 EIS fit			Post C8 EIS			Post C8 EIS fit			Post C10 EIS			Post C10 EIS fit			Post C12 EIS			Post C12 EIS fit
23.2879	196.872		29.043	201.245		-3.03369	201.165		26.5965	206.038		53.6273	203.389		38.5481	207.149		38.4404	268.183		29.9467	247.755
42.5061	281.087		49.4836	266.324		39.6177	280.476		46.6993	271.297		37.2598	283.011		57.0278	273.345		27.3872	278.605		44.7877	300.669
81.9222	358.766		84.5116	348.046		78.3871	359.146		81.2169	353.844		71.9487	363.952		88.9425	357.83		60.3298	362.847		70.6531	375.632
144.413	453.654		142.947	446.586		139.248	457.42		138.993	454.15		131.171	472.098		142.89	462.121		113.779	471.386		115.063	475.054
240.108	559.229		236.182	556.998		252.131	564.894		231.679	567.745		251.753	576.724		230.842	583.529		209.11	599.281		189.382	598.956
380.465	661.946		374.871	665.53		390.215	671.492		370.703	681.364		378.225	706.009		366.126	711.058		336.495	740.282		308.57	741.154
563.929	737.013		561.046	748.733		574.687	753.456		559.52	771.456		563.672	805.194		556.636	822.245		520.576	874.653		487.247	884.253
773.307	762.622		779.396	781.246		788.894	786.729		784.232	811.204		795.93	861.457		794.188	887.175		764.937	973.95		729.854	997.824
979.485	733.269		998.084	751.461		1008.3	755.007		1012.89	786.445		1038.53	850.015		1048.93	883.66		1038.69	999.546		1018.08	1047.27
1159.53	659.048		1185.73	670.389		1194.65	689.882		1212.03	706.404		1263.93	792.772		1282.36	813.293		1313.93	979.139		1311.89	1014.46
1298.23	563.606		1326.08	563.36		1341.6	589.989		1362.76	596.686		1434.02	690.043		1466.77	700.295		1550.39	882.992		1567.24	911.328
1399.44	463.874		1420.87	454.073		1445.4	484.18		1465.41	482.625		1560.21	575.603		1596.43	574.37		1735.23	754.792		1760.6	770.656
1466.03	370.448		1480.67	356.542		1514.92	387.879		1530.51	379.835		1645.84	473.719		1680.51	456.571		1868.75	620.246		1892.53	624.754
1507.95	290.565		1516.91	275.978		1558.89	305.216		1570.07	294.474		1707.1	375.224		1732.38	356.74		1958.11	501.843		1976.44	493.65
1532.18	226.174		1538.46	212.458		1586.95	239.969		1593.61	227.003		1749.79	302.31		1763.62	277.037		2009.39	400.283		2027.68	385.331
1545.64	176.518		1551.33	163.781		1604.2	189.91		1607.64	175.27		1779	236.776		1782.46	215.75		2047.12	316.66		2058.54	300.285
1554.1	139.159		1559.2	127.353		1616.93	149.912		1616.19	136.611		1784.29	189.915		1794.14	170.101		2074.53	262.296		2077.31	236.049
1565.92	111.387		1564.42	100.165		1624.02	121.1		1621.82	107.873		1813.61	159.8		1802	136.531		2096.36	212.003		2089.45	188.264
1571.44	91.4101		1568.12	81.0196		1627.61	100.466		1625.78	87.8102		1808.66	121.577		1807.72	113.619		2100.48	162.529		2097.74	155.232
1581.82	81.2434		1571.31	67.3105		1633.25	84.9771		1629.16	73.7008		1816.06	115.005		1812.78	98.2528		2129.15	148.361		2104.54	132.637
1584.17	66.5172		1574.34	58.5549		1640.57	76.7981		1632.34	65.0581		1833.47	105.452		1817.68	89.8693		2127.61	136.342		2110.73	119.764
1587.27	59.9171		1577.57	53.6259		1647.52	71.2822		1635.75	60.7452		1835.3	99.2833		1823.03	87.2133		2141.62	125.122		2117.22	114.846
1592.16	57.3439		1581.29	51.8713		1653.61	68.524		1639.67	60.1471		1846.64	101.102		1829.26	89.6616		2143.93	140.637		2124.63	117.011
1597.76	56.78		1585.74	52.8504		1661	69.8409		1644.4	62.9018		1857.35	103.317		1836.77	96.9247		2155.74	136.285		2133.53	125.861
1605.6	57.6677		1591.17	56.2726		1669.03	70.825		1650.21	68.841		1864.6	109.47		1846.01	108.975		2175.45	143.581		2144.51	141.378
1612.01	61.3001		1597.87	61.9501		1675.74	78.2353		1657.44	77.9535		1878.88	127.374		1857.52	126.016		2187.09	158.938		2158.27	163.893
1618.89	65.8856		1606.19	69.7719		1685.46	89.1376		1666.54	90.3786		1892.1	149.71		1871.98	148.499		2209.2	189.487		2175.73	194.109
1629.42	73.0088		1616.49	79.5905		1696.48	102.133		1678	106.263		1914.04	172.103		1890.17	176.894		2222.96	218.739		2197.94	232.801
1640.45	81.976		1629.27	91.2691		1709.45	118.518		1692.5	125.876		1931.17	207.647		1913.2	211.927		2259.3	272.572		2226.41	281.145
1653.58	92.5636		1645.04	104.57		1725.64	138.208		1710.91	149.465		1960.78	243.619		1942.45	254.364		2291.43	322.103		2263.1	340.443
1668.97	105.489		1664.37	119.113		1745.11	163.399		1734.32	177.219		2002.63	293.144		1979.75	304.994		2324.39	385.714		2310.62	412.091
1687.53	120.507		1687.65	134.224		1769.82	194.872		1763.88	208.956		2041.34	347.267		2027.14	364.111		2385.3	467.029		2372.01	496.855
1710.72	134.039		1715.23	149.063		1801.41	231.925		1801.04	244.275		2098.73	418.602		2087.29	431.835		2447.87	565.877		2451.35	595.292
1736.33	153.154		1747.19	162.585		1841.83	273.466		1847.37	282.301		2170.53	480.205		2163.42	507.665		2543.75	681.629		2553.71	707.063
1770.34	167.657		1783.21	173.59		1894.46	317.844		1904.31	321.414		2254.04	574.498		2258.96	589.917		2672.49	813.129		2684.72	830.005
1809.88	180.754		1822.32	180.905		1962.35	362.76		1972.59	359.086		2361.33	657.864		2376.84	675.127		2823.6	962.548		2849.56	959.078
1851.73	188.16		1863.18	183.688		2044.09	402.699		2052.15	392.225		2503.64	749.249		2519.26	758.311		3034.22	1092.46		3052.43	1086.54
1897.29	190.407		1904.32	181.58		2138.36	433.1		2141.92	417.534		2662.93	828.688		2687.19	833.129		3274.75	1216.49		3295.5	1202.08
1943.66	184.735		1943.7	174.854		2241.69	449.245		2238.13	431.815		2853.45	908.363		2876.49	891.506		3583	1317.45		3572.91	1292.28
1983.87	171.873		1980.34	164.206		2350.06	453.145		2337.61	433.374		3074.04	962.958		3083.25	927.183		3865.8	1385.37		3878.08	1346.39
2020.54	154.626		2013.18	150.7		2387.61	436.098		2435.55	421.866		3305.42	964.396		3298.55	935.18		4231.43	1374.04		4196.26	1356.08
2075.24	158.995		2041.67	135.547		2557.44	406.555		2527.27	398.8		3509.89	963.185		3511.44	914.262		4524.11	1333.53		4509.26	1319.66
2065.43	116.355		2065.76	119.838		2624.54	371.809		2609.52	367.015		3767.21	892.427		3711.91	867.316		4827.94	1197.34		4800.75	1242.67
2092.58	89.1451		2085.68	104.491		2700.32	326.161		2680.32	330.031		3950.7	808.444		3891.82	800.589		5106.89	1081.05		5058.18	1136.19
2106.56	80.1615		2102.09	89.9498		2762.09	284.213		2740.05	290.66		4092.55	701.96		4048.67	720.727		5276.6	959.578		5278.32	1011.61
2117.28	60.5951		2115.34	76.7279		2803.59	237.457		2788.76	251.878		4206.18	609.58		4179.77	635.686		5462.03	820.481		5458.41	881.789
2124.92	44.069		2125.98	64.98		2832.52	197.606		2827.84	215.475		4301.48	515.393		4286.72	551.397		5584.44	711.997		5602.13	755.73
2130.58	25.5847		2134.56	54.66		2855.99	168.191		2859.06	182.276		4360.29	431.707		4372.99	471.461		5688.66	603.546		5715.59	638.486
2130.1	14.7214		2141.47	45.7066		2871.77	146.449		2883.84	152.742		4413.21	370.046		4441.83	398.294		5782.02	507.376		5804.25	533.116
						2884.11	132.867		2903.34	127.144		4462.77	313.784		4496.01	333.545		5849.89	453.78		5872.7	441.436
						2894.74	123.419		2918.64	105.315		4497.82	281.711		4538.46	277.486		5963.61	363.507		5925.38	363.291
						2907.12	121.196		2930.68	86.8984		4540.58	263.386		4571.71	229.668		5978.55	346.704		5965.99	297.587
																		6049.46	303.174		5997.46	242.773

## Sheet: Figure 4
Fc CV at Ni-foam pretreated with C12 acid			Fc CV at pristine Ni-foam anode			Fc CV at Ni-foam pretreated with C12 acid
-0.490905	-0.126875		-0.48925	-0.275894		-0.0778055	-0.0790355
-0.486205	-0.101977		-0.485752	-0.229269		-0.0677429	-0.0700653
-0.476037	-0.0740645		-0.475985	-0.175898		-0.0579203	-0.0607277
-0.465857	-0.0590951		-0.46624	-0.145488		-0.0478195	-0.0510991
-0.455581	-0.0494978		-0.456301	-0.123573		-0.0378205	-0.0411811
-0.44241	-0.0411719		-0.446489	-0.107955		-0.0279443	-0.0302722
-0.430551	-0.0347107		-0.436722	-0.0949333		-0.0177587	-0.0185944
-0.420308	-0.0307441		-0.426713	-0.0850843		-0.00781828	-0.00530148
-0.410359	-0.0272493		-0.416723	-0.0762429		0.00220192	0.00983251
-0.400599	-0.0244487		-0.406732	-0.0692719		0.0122158	0.0268979
-0.390836	-0.0218073		-0.396512	-0.0628367		0.0224478	0.0466351
-0.380945	-0.0196737		-0.386783	-0.0574596		0.0322549	0.0693253
-0.371074	-0.0176098		-0.376517	-0.0525338		0.0424151	0.0953214
-0.361063	-0.0159385		-0.36636	-0.0482289		0.0525787	0.124527
-0.351215	-0.0142781		-0.353822	-0.044083		0.0624437	0.157405
-0.341346	-0.0129665		-0.341123	-0.0388413		0.0726136	0.192607
-0.331643	-0.0115477		-0.330823	-0.0360595		0.0827249	0.231798
-0.32165	-0.0104513		-0.320847	-0.0328199		0.0924995	0.272041
-0.311748	-0.00929882		-0.310954	-0.0304579		0.102657	0.31549
-0.301968	-0.00835833		-0.301166	-0.0276619		0.112674	0.359806
-0.291982	-0.00746357		-0.291667	-0.025596		0.122614	0.40531
-0.282035	-0.00663423		-0.281807	-0.0231838		0.132821	0.451606
-0.271944	-0.00588231		-0.272295	-0.0212755		0.142833	0.497735
-0.262077	-0.00511886		-0.262771	-0.0192651		0.15285	0.543805
-0.25227	-0.00448167		-0.252986	-0.0174686		0.163032	0.588555
-0.242251	-0.00382895		-0.243195	-0.0158449		0.173112	0.632963
-0.232346	-0.0032394		-0.233151	-0.0141079		0.183096	0.674748
-0.222171	-0.00264172		-0.223144	-0.0127863		0.193086	0.715374
-0.212123	-0.00215461		-0.212748	-0.0111273		0.20313	0.753552
-0.202143	-0.00156751		-0.202083	-0.0100679		0.213062	0.788561
-0.191849	-0.00114797		-0.192186	-0.00844902		0.223169	0.822808
-0.181713	-0.000574918		-0.181258	-0.00761152		0.233247	0.852974
-0.171566	-0.000177103		-0.170733	-0.00604268		0.243089	0.881879
-0.161894	0.000392537		-0.160395	-0.0053368		0.253217	0.909456
-0.151882	0.000728168		-0.149898	-0.00382117		0.263282	0.933806
-0.141306	0.00122742		-0.139967	-0.00324104		0.273147	0.959394
-0.131089	0.00138669		-0.130116	-0.00178181		0.283301	0.982643
-0.120849	0.00172977		-0.120439	-0.00121141		0.294878	1.01592
-0.110585	0.00191528		-0.110825	0.00013014		0.307699	1.04045
-0.100621	0.00230196		-0.100778	0.000701678		0.317617	1.06373
-0.0907263	0.00253534		-0.0913878	0.00199976		0.327606	1.08924
-0.0807785	0.00289232		-0.0816864	0.00260181		0.337636	1.11283
-0.0709626	0.00319152		-0.0719066	0.00386777		0.347487	1.13904
-0.0614246	0.00352642		-0.0623484	0.00457348		0.357556	1.16453
-0.0515146	0.00387132		-0.0520439	0.00584583		0.367467	1.19059
-0.0418506	0.00421374		-0.0420615	0.00675289		0.377359	1.2181
-0.0323928	0.00463246		-0.0317731	0.00806663		0.387226	1.24413
-0.0227373	0.0050469		-0.0215303	0.00933829		0.397039	1.27242
-0.0129629	0.00557372		-0.0115319	0.0107744		0.40699	1.29924
-0.00293782	0.00616132		-0.00118071	0.012651		0.416942	1.32677
0.0072574	0.00689491		0.00874949	0.0143742		0.426911	1.35496
0.0174115	0.00766092		0.0190549	0.0167735		0.436836	1.38186
0.0279202	0.00876194		0.0288706	0.0191269		0.4468	1.40967
0.0381321	0.0099136		0.0390404	0.022416		0.456707	1.4371
0.0484777	0.0115163		0.0494664	0.0255644		0.466709	1.46338
0.0586866	0.0131861		0.0591957	0.0299618		0.476614	1.49118
0.0686145	0.0153962		0.068511	0.0341688		0.486452	1.51621
0.0786421	0.0175474		0.0785636	0.0398756		0.496459	1.54362
0.0886573	0.0201978		0.0887666	0.045392		0.506332	1.56869
0.0987193	0.0225585		0.0989167	0.0525262		0.516196	1.59459
0.108625	0.0252499		0.109089	0.0595904		0.526257	1.61922
0.118538	0.0274353		0.11924	0.0682649		0.536122	1.64486
0.128544	0.0297885		0.129264	0.0769508		0.546042	1.66732
0.138699	0.0315836		0.139278	0.0873214		0.55611	1.69352
0.148551	0.0334026		0.151592	0.100797		0.566068	1.71426
0.158617	0.0348665		0.163328	0.114877		0.575966	1.73939
0.168632	0.0362566		0.17307	0.128087		0.586199	1.75974
0.178765	0.0375086		0.183091	0.14168		0.596018	1.78291
0.188659	0.0386782		0.192623	0.156694		0.606099	1.80346
0.198447	0.0398109		0.202429	0.171902		0.616081	1.82377
0.208253	0.0408785		0.212442	0.188703		0.626046	1.84325
0.218034	0.0419839		0.222561	0.205471		0.636099	1.863
0.22778	0.0430599		0.232988	0.223861		0.646159	1.87961
0.237634	0.0441999		0.243286	0.242101		0.656116	1.89818
0.247568	0.0452632		0.253993	0.261988		0.666188	1.91369
0.257477	0.0465115		0.264422	0.281587		0.676283	1.92932
0.267581	0.0476003		0.274835	0.302979		0.68651	1.94373
0.277778	0.0489088		0.285191	0.32392		0.696568	1.95747
0.28768	0.0500957		0.29502	0.346821		0.706515	1.96964
0.297567	0.0514943		0.304665	0.369058		0.716602	1.98187
0.307864	0.0527014		0.314233	0.393107		0.726707	1.99244
0.318084	0.0542395		0.32334	0.416614		0.736778	2.00214
0.328316	0.0555458		0.332814	0.441763		0.746803	2.01174
0.338495	0.0572051		0.34233	0.466297		0.756903	2.01919
0.348605	0.0585763		0.3518	0.492428		0.766906	2.02748
0.358511	0.0603387		0.361446	0.518183		0.776956	2.03352
0.368367	0.0618681		0.371392	0.54508		0.786976	2.03943
0.378314	0.0636609		0.381572	0.571906		0.796982	2.04567
0.387963	0.0654097		0.391798	0.599684		0.807075	2.04869
0.39775	0.0672937		0.402398	0.627633		0.817159	2.05462
0.408176	0.0691365		0.412929	0.655298		0.827227	2.05691
0.417731	0.0711227		0.423114	0.683593		0.837336	2.05987
0.427634	0.0731391		0.433319	0.712117		0.847371	2.06351
0.437948	0.0752059		0.443511	0.741836		0.8574	2.06344
0.447935	0.0773383		0.45336	0.769951		0.86755	2.06744
0.458289	0.0795237		0.463562	0.79985		0.877437	2.06636
0.468715	0.0818056		0.47349	0.829172		0.887276	2.06879
0.479263	0.0840543		0.483348	0.85919		0.897443	2.06842
0.489665	0.0864951		0.493353	0.889982		0.90745	2.06857
0.500053	0.0888802		0.503489	0.920794		0.917486	2.06943
0.510602	0.0914715		0.513332	0.949784		0.927598	2.06723
0.520837	0.0939237		0.52339	0.981318		0.937574	2.06837
0.530909	0.0966172		0.535362	1.01973		0.947611	2.06588
0.541177	0.099181		0.54801	1.05786		0.957694	2.06541
0.552471	0.102685		0.55806	1.08885		0.967768	2.06368
0.564341	0.105822		0.567887	1.12038		0.977868	2.0616
0.573931	0.108747		0.577892	1.15252		0.987965	2.05996
0.583318	0.111727		0.587882	1.18463		0.998047	2.057
0.592663	0.114775		0.597856	1.2173		1.00797	2.05517
0.602403	0.11794		0.607662	1.24789		1.0181	2.05122
0.611866	0.121092		0.617658	1.28158		1.02814	2.04905
0.621834	0.124309		0.627574	1.31173		1.03805	2.04444
0.631994	0.12745		0.637492	1.34126		1.0481	2.0416
0.641866	0.130855		0.647367	1.37887		1.05818	2.036
0.652295	0.13403		0.657389	1.41531		1.06809	2.03338
0.66201	0.13753		0.667521	1.44525		1.07807	2.02636
0.672411	0.140798		0.677384	1.48048		1.08812	2.02303
0.682634	0.144445		0.687367	1.51322		1.09811	2.01616
0.692299	0.147816		0.697443	1.54596		1.10802	2.01051
0.702703	0.151616		0.707405	1.57523		1.11803	2.00466
0.712404	0.155123		0.717503	1.61226		1.12803	1.99699
0.722351	0.159027		0.727578	1.64544		1.138	1.99174
0.732379	0.162699		0.737782	1.67834		1.14798	1.98283
0.74286	0.166746		0.748206	1.71098		1.15793	1.97729
0.753284	0.170651		0.758256	1.73972		1.16781	1.96841
0.763302	0.174726		0.768444	1.77955		1.17763	1.96189
0.773181	0.178934		0.778251	1.81456		1.18747	1.9543
0.783441	0.183209		0.788138	1.84825		1.19747	1.94607
0.79322	0.187363		0.798015	1.88572		1.20749	1.94047
0.803123	0.191836		0.80764	1.91944		1.2174	1.93184
0.813312	0.196283		0.817562	1.95055		1.22745	1.92726
0.823011	0.20088		0.827129	1.98166		1.23744	1.91998
0.833091	0.205576		0.83698	2.0107		1.24739	1.91606
0.843037	0.210532		0.847056	2.05591		1.25741	1.91121
0.852773	0.21537		0.856823	2.09061		1.26738	1.9073
0.862648	0.220217		0.866858	2.12426		1.27737	1.90601
0.872717	0.225542		0.877236	2.15825		1.28741	1.90276
0.882801	0.230541		0.887504	2.18911		1.29736	1.90341
0.892925	0.236179		0.898049	2.2155		1.30727	1.90338
0.903002	0.241455		0.908409	2.24759		1.31735	1.90509
0.913027	0.247304		0.918937	2.2736		1.32729	1.90838
0.923093	0.252925		0.929632	2.31403		1.33718	1.91198
0.933204	0.259241		0.939944	2.34318		1.34727	1.91844
0.943325	0.264967		0.950088	2.36848		1.35725	1.92478
0.95331	0.271156		0.960276	2.39421		1.36706	1.93417
0.963407	0.2772		0.969954	2.41509		1.37701	1.94388
0.973676	0.283718		0.979676	2.45036		1.38692	1.95643
0.983892	0.28993		0.98931	2.48107		1.39684	1.97022
0.993923	0.296577		0.998515	2.50751		1.40695	1.98658
1.00395	0.303398		1.0082	2.535		1.4168	2.00396
1.01392	0.310379		1.01754	2.56017		1.42679	2.0258
1.02377	0.317244		1.02696	2.59822		1.43683	2.04718
1.03345	0.324733		1.03674	2.62472		1.44677	2.07402
1.04324	0.331881		1.04642	2.6391		1.45671	2.10179
1.0528	0.339421		1.05632	2.66325		1.4668	2.13277
1.06234	0.347462		1.06649	2.6878		1.47677	2.16824
1.07205	0.354863		1.07683	2.72281		1.48683	2.20384
1.08137	0.363261		1.08745	2.73325		1.49683	2.24651
1.0911	0.371358		1.09756	2.75435		1.50684	2.2875
1.10106	0.38011		1.10777	2.77328		1.51684	2.33673
1.11141	0.388356		1.11804	2.79756		1.52683	2.38498
1.12182	0.397164		1.12796	2.81011		1.53682	2.43818
1.13228	0.406147		1.13802	2.8289		1.54689	2.49384
1.143	0.415279		1.14797	2.84945		1.55685	2.55108
1.15361	0.424075		1.158	2.8661		1.56701	2.61206
1.1641	0.43411		1.16799	2.87998		1.57717	2.67311
1.17436	0.443339		1.17784	2.89244		1.58717	2.7376
1.18455	0.453363		1.18795	2.89298		1.59714	2.80268
1.19449	0.463336		1.1981	2.91183		1.60723	2.86861
1.20427	0.474002		1.2081	2.92701		1.61723	2.93684
1.21382	0.484653		1.21841	2.93555		1.62721	3.00468
1.22346	0.495334		1.22886	2.94645		1.63741	3.07415
1.23316	0.506275		1.23878	2.9575		1.64742	3.14605
1.24279	0.517338		1.2485	2.96277		1.65734	3.21347
1.25259	0.528742		1.25836	2.96989		1.66748	3.28853
1.26255	0.540323		1.2682	2.96722		1.6773	3.35628
1.27255	0.552115		1.27767	2.97524		1.68732	3.43134
1.28263	0.564348		1.28726	2.97718		1.69743	3.5025
1.29275	0.576348		1.29668	2.975		1.70732	3.57537
1.30296	0.588548		1.3071	2.96903		1.71731	3.65007
1.3129	0.601607		1.31692	2.96845		1.72738	3.72193
1.32297	0.614477		1.32717	2.96371		1.73732	3.79826
1.33298	0.627607		1.33729	2.95908		1.7473	3.87068
1.34279	0.641015		1.34741	2.95301		1.7574	3.94735
1.35282	0.65484		1.35795	2.94096		1.76737	4.02175
1.36277	0.668277		1.36819	2.94519		1.7773	4.09824
1.3728	0.682904		1.37878	2.93523		1.78737	4.17426
1.38282	0.69738		1.38892	2.92556		1.7974	4.2514
1.39291	0.71237		1.39891	2.90985		1.80729	4.32738
1.40315	0.727203		1.40907	2.9046		1.81734	4.40738
1.41327	0.742942		1.41832	2.89244		1.82735	4.48384
1.42344	0.758787		1.42794	2.87728		1.83729	4.56407
1.43377	0.775572		1.43765	2.85751		1.84736	4.64414
1.44372	0.79413		1.44711	2.84214		1.85731	4.72241
1.45372	0.811847		1.45709	2.82774		1.86723	4.80827
1.46386	0.829959		1.46679	2.80974		1.87721	4.88416
1.47375	0.849803		1.47669	2.78571		1.88723	4.97282
1.48367	0.86958		1.48694	2.77175		1.89715	5.05281
1.49347	0.890849		1.49717	2.74866		1.90714	5.13746
1.5033	0.913103		1.50745	2.72338		1.91723	5.22769
1.51306	0.935327		1.51766	2.69883		1.92715	5.30501
1.52297	0.959189		1.52818	2.68136		1.93711	5.40417
1.53306	0.983625		1.53842	2.65164		1.94716	5.47965
1.5431	1.00945		1.54873	2.62599		1.95709	5.58003
1.55563	1.04613		1.55889	2.60623		1.96717	5.66239
1.56822	1.08188		1.56906	2.58083		1.97715	5.75719
1.57827	1.11619		1.57905	2.55679		1.98708	5.84858
1.58828	1.15195		1.58877	2.53206		1.99589	5.92809
1.59839	1.18876		1.59862	2.50779		1.99991	5.9588
1.60819	1.22898		1.60842	2.48039		1.99438	5.92298
1.61818	1.27118		1.61819	2.46545		1.9844	5.84085
1.62786	1.31702		1.62787	2.44271		1.97447	5.75235
1.63757	1.3683		1.6378	2.42415		1.96455	5.66924
1.64757	1.42517		1.64757	2.40105		1.95475	5.57417
1.65729	1.47736		1.65756	2.38235		1.94473	5.48613
1.66698	1.53987		1.66756	2.37571		1.93474	5.39094
1.67669	1.60631		1.67729	2.36312		1.92471	5.29964
1.68643	1.66929		1.68736	2.35041		1.91469	5.20369
1.69619	1.73908		1.69752	2.33738		1.90477	5.1123
1.70612	1.80208		1.70739	2.32676		1.89478	5.01685
1.71622	1.87875		1.71778	2.3222		1.88474	4.92482
1.72636	1.95974		1.72757	2.32335		1.8749	4.83122
1.73656	2.01827		1.73776	2.31652		1.86473	4.73783
1.74699	2.08604		1.74783	2.30932		1.85462	4.64745
1.75721	2.16249		1.75766	2.30689		1.8448	4.55177
1.7677	2.23548		1.76797	2.31318		1.83467	4.46532
1.77818	2.31419		1.77805	2.31255		1.82468	4.36904
1.7885	2.38288		1.78803	2.31489		1.81484	4.28348
1.79885	2.46517		1.79819	2.32456		1.80468	4.18921
1.80901	2.55128		1.80825	2.32697		1.79467	4.10339
1.819	2.63074		1.81828	2.33103		1.78485	4.01204
1.82892	2.71858		1.82823	2.34379		1.77476	3.92486
1.83877	2.81219		1.83819	2.38828		1.76468	3.83706
1.84863	2.88982		1.84832	2.41063		1.75492	3.7498
1.85847	2.96742		1.85804	2.41231		1.74491	3.66383
1.86829	3.0542		1.86832	2.4179		1.73488	3.57807
1.87859	3.1458		1.87831	2.42293		1.72504	3.4931
1.88834	3.23088		1.88824	2.44485		1.71499	3.41041
1.89814	3.31709		1.89814	2.45327		1.70495	3.32583
1.90806	3.40178		1.90824	2.47615		1.69513	3.24436
1.91784	3.49775		1.91817	2.496		1.68506	3.16166
1.92701	3.59188		1.92782	2.5176		1.675	3.08142
1.93572	3.66571		1.93779	2.54137		1.66508	3.00142
1.94825	3.7322		1.94761	2.58768		1.65513	2.92182
1.95808	3.77488		1.95737	2.62258		1.64513	2.845
1.96768	3.85289		1.96738	2.65996		1.63509	2.76678
1.97785	3.9453		1.97734	2.70176		1.62503	2.69161
1.98045	3.99997		1.98737	2.74791		1.61501	2.61677
1.96894	3.93642		1.99591	2.77943		1.60499	2.54374
1.96123	3.89546		2.00023	2.79173		1.59506	2.4719
1.95344	3.86808		1.99495	2.76826		1.58503	2.40074
1.93327	3.77938		1.98521	2.7457		1.57502	2.33209
1.92375	3.73488		1.97578	2.71678		1.56488	2.26304
1.92569	3.76822		1.96614	2.68627		1.55484	2.19785
1.90306	3.63549		1.95591	2.66219		1.54478	2.13114
1.89352	3.58345		1.94606	2.62111		1.5348	2.06948
1.88733	3.57399		1.9357	2.57909		1.52484	2.00375
1.88279	3.5499		1.92502	2.5454		1.51481	1.94921
1.88221	3.54652		1.91452	2.50988		1.50481	1.88304
1.88655	3.59582		1.90363	2.46269		1.49479	1.83024
1.88685	3.60963		1.89303	2.43971		1.48469	1.77485
1.88525	3.5699		1.88237	2.40812		1.47477	1.71423
1.875	3.48019		1.87201	2.36751		1.46466	1.67089
1.86488	3.41868		1.86213	2.32905		1.45458	1.61043
1.85492	3.35704		1.85213	2.28918		1.44459	1.56871
1.84468	3.29917		1.84255	2.25678		1.43459	1.51719
1.83469	3.24862		1.83295	2.2202		1.42453	1.47574
1.82455	3.20248		1.82371	2.18081		1.41455	1.42378
1.81428	3.15373		1.81444	2.13836		1.40452	1.39336
1.80432	3.08989		1.80509	2.09848		1.39447	1.33874
1.79452	3.02281		1.79569	2.06455		1.38446	1.32541
1.78443	2.97474		1.78624	2.02828		1.37439	1.29141
1.77476	2.92178		1.77651	1.98458		1.36446	1.25835
1.76478	2.86074		1.76675	1.94229		1.35436	1.27215
1.75598	2.79224		1.75605	1.89839		1.34437	1.21359
1.74623	2.73824		1.74592	1.87091		1.33443	1.21712
1.73641	2.66788		1.73589	1.82944		1.32435	1.14553
1.72662	2.62067		1.72567	1.7875		1.31437	1.10045
1.71664	2.56655		1.71561	1.7511		1.30445	1.05324
1.70631	2.499		1.70562	1.7118		1.29433	1.04333
1.69606	2.41984		1.69563	1.66972		1.28437	1.00736
1.68547	2.34102		1.68534	1.62846		1.27444	0.996631
1.67508	2.27878		1.6754	1.59533		1.26432	0.965664
1.66439	2.21448		1.66555	1.55162		1.25434	0.932943
1.65408	2.14786		1.65527	1.51487		1.2443	0.909548
1.64371	2.07961		1.64539	1.46675		1.23435	0.884356
1.63338	2.01406		1.63534	1.43125		1.22437	0.875571
1.62335	1.94627		1.62526	1.40495		1.21442	0.840279
1.61348	1.87808		1.61503	1.3657		1.2044	0.831089
1.60376	1.81687		1.60476	1.32891		1.19442	0.795705
1.59412	1.7623		1.59467	1.29317		1.18449	0.77385
1.58453	1.69843		1.58443	1.25941		1.1745	0.755362
1.57489	1.63144		1.57441	1.22611		1.16446	0.736361
1.5651	1.56944		1.56425	1.19092		1.15444	0.716342
1.55535	1.50312		1.55427	1.15746		1.1445	0.702108
1.54547	1.43633		1.54435	1.12736		1.13457	0.682465
1.53546	1.37668		1.5344	1.09733		1.1245	0.669052
1.52546	1.31822		1.52522	1.06855		1.11454	0.649528
1.51541	1.25682		1.51577	1.04076		1.10466	0.641478
1.50535	1.19874		1.5059	1.0154		1.09461	0.619816
1.49537	1.14257		1.49575	0.99246		1.08467	0.611178
1.48521	1.09409		1.48565	0.968004		1.07479	0.592944
1.47514	1.04489		1.47559	0.943814		1.06472	0.583397
1.46511	0.996582		1.46535	0.922652		1.05483	0.566441
1.4551	0.953284		1.4546	0.901076		1.04481	0.558408
1.445	0.909087		1.44438	0.881356		1.03477	0.542474
1.43502	0.871122		1.43426	0.86296		1.02487	0.533062
1.42492	0.8365		1.42389	0.84502		1.01484	0.523181
1.41475	0.803179		1.4142	0.826306		1.00486	0.508948
1.40459	0.772118		1.40426	0.810105		0.994913	0.502158
1.39453	0.742646		1.39424	0.794504		0.984818	0.488669
1.38451	0.716264		1.38427	0.779316		0.974812	0.48247
1.37442	0.69273		1.37442	0.7642		0.962425	0.476132
1.36443	0.67263		1.3647	0.748674		0.949995	0.459282
1.35434	0.651502		1.35512	0.734286		0.939937	0.446622
1.34422	0.631477		1.34542	0.720609		0.929947	0.440277
1.33422	0.612819		1.33566	0.707693		0.919923	0.432934
1.32432	0.59449		1.32586	0.694149		0.909897	0.423213
1.31434	0.577973		1.31598	0.681483		0.899915	0.415453
1.30451	0.562812		1.3057	0.669132		0.889827	0.41055
1.2947	0.547179		1.2954	0.658855		0.87987	0.401346
1.28471	0.532485		1.28511	0.647942		0.870147	0.394677
1.27492	0.51849		1.27489	0.64033		0.860177	0.388347
1.2648	0.505363		1.26426	0.628771		0.849945	0.382519
1.25485	0.492147		1.25415	0.620066		0.839978	0.374281
1.24267	0.476239		1.2439	0.610122		0.830015	0.369549
1.23006	0.461834		1.23375	0.601514		0.819825	0.364128
1.21969	0.450542		1.2237	0.592182		0.809786	0.35649
1.20992	0.439674		1.21378	0.585169		0.799789	0.351937
1.19962	0.428978		1.2039	0.576257		0.789505	0.34725
1.18952	0.418771		1.19408	0.569236		0.779559	0.34004
1.17954	0.408108		1.18463	0.560833		0.769609	0.335883
1.16945	0.398322		1.17475	0.553886		0.759377	0.330694
1.16025	0.387756		1.16475	0.546915		0.749326	0.325308
1.15031	0.378564		1.15467	0.539873		0.739406	0.320195
1.14085	0.368874		1.14473	0.533929		0.729206	0.315793
1.13149	0.359861		1.13467	0.527697		0.719082	0.310798
1.12161	0.3508		1.1247	0.521256		0.709099	0.305535
1.11216	0.342141		1.11468	0.515551		0.698808	0.301756
1.10207	0.333366		1.1047	0.509052		0.688803	0.295994
1.09208	0.325181		1.09482	0.503135		0.678751	0.292075
1.08232	0.316884		1.08485	0.498332		0.668538	0.287148
1.07198	0.308731		1.07467	0.49238		0.658547	0.28251
1.06124	0.300929		1.06474	0.487699		0.64858	0.278042
1.05063	0.293479		1.05221	0.480958		0.638325	0.273369
1.03994	0.285884		1.04011	0.474598		0.628358	0.268896
1.02928	0.278814		1.03012	0.468962		0.618402	0.264089
1.01888	0.272137		1.02009	0.464452		0.608259	0.259845
1.00876	0.265148		1.0102	0.459829		0.598306	0.255003
0.998768	0.258476		1.00023	0.455105		0.588244	0.25011
0.988855	0.25172		0.990234	0.451588		0.578662	0.246138
0.979038	0.245371		0.980254	0.446467		0.568832	0.240799
0.969407	0.238852		0.970207	0.44201		0.558803	0.236181
0.959924	0.232818		0.960343	0.437307		0.54881	0.231371
0.950224	0.226509		0.950156	0.433321		0.538921	0.226784
0.940201	0.220771		0.939708	0.428529		0.528811	0.220849
0.930291	0.214688		0.929286	0.424895		0.518863	0.216932
0.920324	0.209282		0.919099	0.420078		0.508949	0.211107
0.910187	0.203486		0.908712	0.416204		0.49894	0.205833
0.900106	0.198097		0.898711	0.411234		0.488936	0.200855
0.89011	0.192611		0.888836	0.407725		0.479094	0.195003
0.879929	0.187614		0.879299	0.403068		0.46924	0.189789
0.869866	0.182438		0.869716	0.39925		0.459162	0.183403
0.859747	0.177439		0.860257	0.394456		0.449312	0.178402
0.849854	0.172501		0.851043	0.390673		0.439328	0.171567
0.839793	0.167817		0.841172	0.385932		0.429347	0.165746
0.829751	0.163102		0.831191	0.382148		0.419389	0.159658
0.819972	0.158531		0.821104	0.377801		0.409602	0.152684
0.809979	0.154099		0.81086	0.373125		0.399558	0.14658
0.800142	0.14959		0.800433	0.369205		0.38965	0.139576
0.790329	0.145284		0.789798	0.366298		0.379764	0.13294
0.780471	0.140997		0.779554	0.361292		0.369825	0.125812
0.770582	0.136934		0.768787	0.356914		0.359867	0.118768
0.760595	0.132704		0.758466	0.352816		0.349997	0.111515
0.750489	0.128827		0.748667	0.348247		0.340091	0.104085
0.740746	0.124711		0.739045	0.343787		0.330112	0.0968212
0.730691	0.12107		0.730059	0.338966		0.320296	0.0890394
0.720408	0.117133		0.720397	0.334753		0.310323	0.0817534
0.710167	0.113571		0.710799	0.329537		0.300345	0.0738344
0.699987	0.109691		0.701453	0.325464		0.290512	0.0662266
0.689814	0.106219		0.691729	0.319891		0.28085	0.0583724
0.679791	0.102407		0.682052	0.315163		0.270793	0.0503656
0.670089	0.0990459		0.67239	0.309792		0.260868	0.0423936
0.660214	0.0953657		0.662476	0.305433		0.250936	0.0340489
0.650582	0.0919737		0.65253	0.299645		0.24093	0.0257817
0.640939	0.0883639		0.642084	0.294869		0.230968	0.0168987
0.631317	0.0849825		0.631876	0.288981		0.220958	0.00790722
0.621386	0.0815184		0.621511	0.284362		0.210961	-0.00152615
0.611363	0.0781276		0.611282	0.278229		0.200983	-0.0117671
0.601077	0.0748337		0.60084	0.273264		0.191001	-0.0225498
0.590852	0.0716505		0.590383	0.26713		0.18091	-0.0343002
0.580344	0.0685014		0.579957	0.261531		0.170946	-0.0472271
0.570023	0.0654153		0.569471	0.255319		0.160923	-0.061487
0.559599	0.0624041		0.559164	0.249526		0.150895	-0.0770674
0.54877	0.0594006		0.548888	0.243111		0.141009	-0.094332
0.5384	0.0565199		0.5385	0.236938		0.130935	-0.113342
0.528104	0.053518		0.528477	0.230584		0.120913	-0.134011
0.51808	0.0507156		0.5183	0.223865		0.110982	-0.156262
0.508796	0.0475972		0.509161	0.217302		0.100852	-0.180324
0.496476	0.0440665		0.499379	0.210105		0.0907278	-0.205452
0.485177	0.0401648		0.489484	0.203426		0.0806708	-0.232024
0.475566	0.0373701		0.479635	0.19595		0.0705857	-0.259617
0.465985	0.0346696		0.469909	0.189301		0.0605648	-0.287877
0.456474	0.0319914		0.460144	0.181545		0.0506403	-0.316962
0.446735	0.0294291		0.450323	0.174766		0.0405198	-0.346142
0.43668	0.0268499		0.440414	0.16678		0.03052	-0.376005
0.426646	0.0244275		0.430764	0.159912		0.0205281	-0.405605
0.416455	0.0219384		0.420731	0.151875		0.0104222	-0.435579
0.406238	0.0196653		0.410713	0.144875		0.000441144	-0.465491
0.395943	0.0172831		0.400472	0.136676		-0.00966488	-0.495799
0.38556	0.0151568		0.390057	0.129764		-0.0196092	-0.525512
0.375439	0.0128363		0.380053	0.121552		-0.0297159	-0.554856
0.365106	0.0109133		0.370005	0.114583		-0.0397351	-0.58448
0.355022	0.00868588		0.360071	0.106546		-0.0497115	-0.613434
0.344987	0.00686677		0.350022	0.099539		-0.0597823	-0.642618
0.334902	0.00478647		0.33989	0.0918389		-0.0698242	-0.671418
0.325044	0.0030707		0.329889	0.0847634		-0.0798139	-0.700187
0.315158	0.00108112		0.319854	0.0773367		-0.0899065	-0.72861
0.30521	-0.000550925		0.309614	0.0704238		-0.0999205	-0.756977
0.295473	-0.00237198		0.299539	0.0634714		-0.110155	-0.785326
0.285761	-0.00397665		0.28957	0.0565296		-0.120231	-0.812522
0.275812	-0.00566478		0.279898	0.0499519		-0.130236	-0.841438
0.265802	-0.00719662		0.267339	0.040976		-0.140189	-0.867239
0.255761	-0.00874638		0.255284	0.0337064		-0.150252	-0.896146
0.245674	-0.0102562		0.245311	0.0267828		-0.160229	-0.921164
0.235476	-0.0116958		0.235571	0.0208949		-0.17016	-0.949294
0.2255	-0.0131574		0.225798	0.0141685		-0.180206	-0.974103
0.215464	-0.0145296		0.215632	0.00817857		-0.193092	-1.00881
0.205377	-0.0159568		0.20576	0.00163012		-0.204887	-1.03765
0.195636	-0.0172954		0.195579	-0.00473368		-0.214767	-1.06268
0.185872	-0.0187451		0.185426	-0.0115398		-0.224715	-1.08732
0.175994	-0.020091		0.174984	-0.0186624		-0.234651	-1.11064
0.166221	-0.0216379		0.164086	-0.0260076		-0.244757	-1.13431
0.156315	-0.0230386		0.153824	-0.0340493		-0.254721	-1.15713
0.14637	-0.0247898		0.143597	-0.0421335		-0.264677	-1.17972
0.136221	-0.0263484		0.133409	-0.0514147		-0.274827	-1.20134
0.126302	-0.0283681		0.123662	-0.0605847		-0.284774	-1.22305
0.116021	-0.0301661		0.113882	-0.0714499		-0.294689	-1.24373
0.10587	-0.0324399		0.104261	-0.0820941		-0.305064	-1.26428
0.0958758	-0.0344441		0.0925959	-0.0975077		-0.315144	-1.28352
0.085573	-0.0368294		0.0808716	-0.11215		-0.325071	-1.30306
0.0757152	-0.0388898		0.0711989	-0.126089		-0.335268	-1.32197
0.0660079	-0.041136		0.0619767	-0.140309		-0.345247	-1.33944
0.0562076	-0.0430382		0.0524236	-0.15537		-0.355264	-1.35822
0.0468245	-0.0449829		0.0423251	-0.171014		-0.365432	-1.37435
0.0368992	-0.0466318		0.0322761	-0.186992		-0.375323	-1.39165
0.0270708	-0.0482203		0.0219677	-0.20389		-0.385158	-1.4074
0.0170916	-0.0496648		0.0115542	-0.220831		-0.395552	-1.42287
0.0067885	-0.050987		0.00122434	-0.239057		-0.405263	-1.43822
-0.0033802	-0.0523718		-0.00920087	-0.257271		-0.415097	-1.45148
-0.014408	-0.0535288		-0.0193985	-0.276421		-0.425197	-1.46671
-0.0246831	-0.0547289		-0.0295078	-0.295159		-0.435157	-1.4784
-0.0353426	-0.0558425		-0.0395069	-0.315538		-0.445034	-1.49169
-0.0463726	-0.0570035		-0.0493451	-0.334997		-0.455248	-1.50366
-0.0565586	-0.0580604		-0.0595208	-0.356788		-0.465126	-1.51384
-0.0672315	-0.0592213		-0.0694208	-0.376786		-0.475093	-1.52595
-0.0774639	-0.0602037		-0.0794315	-0.398901		-0.485239	-1.53391
-0.0874056	-0.0614018		-0.0894202	-0.419702		-0.495191	-1.54543
-0.0973952	-0.0623227		-0.0994864	-0.44231		-0.500554	-1.55475
-0.106691	-0.0635515		-0.109335	-0.463978		-0.50106	-1.58058
-0.11616	-0.0644624		-0.119502	-0.487468		-0.495529	-1.50847
-0.125531	-0.0656613		-0.129717	-0.509694		-0.485679	-1.44756
-0.134506	-0.0666009		-0.139749	-0.532983		-0.475694	-1.39114
-0.143921	-0.0677569		-0.149756	-0.554719		-0.465588	-1.34014
-0.153305	-0.0686715		-0.15982	-0.57752		-0.455727	-1.29301
-0.163331	-0.0698022		-0.169506	-0.598807		-0.445754	-1.24767
-0.17331	-0.0707594		-0.179238	-0.620871		-0.435659	-1.20498
-0.183091	-0.0718341		-0.189174	-0.643173		-0.425831	-1.16395
-0.193285	-0.0727716		-0.199321	-0.665501		-0.415809	-1.12451
-0.203578	-0.0737591		-0.209188	-0.688242		-0.405673	-1.08637
-0.213861	-0.0747533		-0.218908	-0.710511		-0.395816	-1.04969
-0.224081	-0.0757454		-0.229042	-0.734105		-0.3858	-1.01391
-0.234279	-0.0767355		-0.238876	-0.757554		-0.375801	-0.979507
-0.244547	-0.0776737		-0.248583	-0.781684		-0.3658	-0.945355
-0.254524	-0.0786553		-0.25848	-0.804963		-0.355788	-0.912695
-0.264425	-0.0795991		-0.268618	-0.829207		-0.345808	-0.881173
-0.274483	-0.0805738		-0.278691	-0.852376		-0.335744	-0.8491
-0.284007	-0.0814976		-0.288547	-0.876872		-0.325726	-0.819664
-0.294183	-0.0825165		-0.298645	-0.900346		-0.315762	-0.789165
-0.304161	-0.0833419		-0.308802	-0.92442		-0.305559	-0.76045
-0.313995	-0.0844037		-0.318773	-0.945027		-0.2955	-0.731625
-0.324259	-0.0852244		-0.328923	-0.967106		-0.28563	-0.704128
-0.334195	-0.0863003		-0.339224	-0.987851		-0.275416	-0.677125
-0.344314	-0.0871306		-0.349204	-1.01011		-0.265524	-0.650006
-0.35466	-0.0882503		-0.361775	-1.03754		-0.255601	-0.624504
-0.364665	-0.0890627		-0.373832	-1.0637		-0.24537	-0.598836
-0.374955	-0.0901313		-0.383754	-1.08581		-0.235417	-0.573758
-0.385046	-0.0909715		-0.394051	-1.10678		-0.225595	-0.549648
-0.395291	-0.0919725		-0.403975	-1.12827		-0.215379	-0.525664
-0.405288	-0.0927934		-0.413752	-1.14848		-0.205816	-0.502578
-0.415247	-0.0938139		-0.423683	-1.17068		-0.195962	-0.479728
-0.42539	-0.0946696		-0.433791	-1.19136		-0.183337	-0.450025
-0.435112	-0.0956034		-0.443667	-1.21406		-0.171265	-0.426222
-0.444883	-0.0965037		-0.453908	-1.23418		-0.16125	-0.405408
-0.454721	-0.0973969		-0.464096	-1.25539		-0.151282	-0.384784
-0.464494	-0.0982684		-0.474635	-1.27496		-0.141228	-0.364799
-0.474387	-0.0991396		-0.484916	-1.29596		-0.131163	-0.345274
-0.486755	-0.100379		-0.495149	-1.31529		-0.121236	-0.326058
-0.496982	-0.101156		-0.501435	-1.3258		-0.11107	-0.307412
-0.499749	-0.10109		-0.504199	-1.33211		-0.100806	-0.288962
-0.495102	-0.0960549		-0.497189	-1.30239		-0.0907736	-0.270961
-0.48518	-0.0887901		-0.487464	-1.25527		-0.0807003	-0.253286
-0.475207	-0.0832161		-0.477696	-1.21089		-0.0706752	-0.235638
-0.4657	-0.0779641		-0.467644	-1.16836		-0.0605291	-0.218469
-0.455768	-0.0735766		-0.457436	-1.1272		-0.0506417	-0.201088
-0.446162	-0.0693215		-0.447142	-1.08841		-0.0406401	-0.183792
-0.436309	-0.0656149		-0.436412	-1.04999		-0.0305645	-0.1663
-0.426165	-0.0620592		-0.425846	-1.01405		-0.0205959	-0.148365
-0.41638	-0.0589007		-0.415316	-0.978517		-0.0104695	-0.130027
-0.405928	-0.0558589		-0.404645	-0.945256		-0.00242996	-0.115133
-0.395618	-0.0532097		-0.394358	-0.911647		-0.00191631	-0.14236
-0.385029	-0.0506775		-0.384229	-0.88053
-0.37133	-0.0480954		-0.374102	-0.848628
-0.358289	-0.0453023		-0.364389	-0.817754
-0.34814	-0.0431669		-0.354392	-0.787073
-0.337889	-0.0413927		-0.34458	-0.759168
-0.327916	-0.0394897		-0.334894	-0.731266
-0.318435	-0.0379423		-0.325026	-0.704844
-0.308914	-0.036284		-0.315036	-0.677583
-0.299573	-0.0348731		-0.30523	-0.652083
-0.290245	-0.033371		-0.295192	-0.627692
-0.281145	-0.0320997		-0.285071	-0.603505
-0.271718	-0.030777		-0.275082	-0.577918
-0.262203	-0.0296374		-0.265117	-0.554819
-0.252365	-0.0284648		-0.255154	-0.531889
-0.242571	-0.0273684		-0.24511	-0.509661
-0.232142	-0.0263126		-0.23528	-0.488132
-0.221878	-0.0252822		-0.225422	-0.466716
-0.21149	-0.0243219		-0.213609	-0.443406
-0.201006	-0.023324		-0.201229	-0.416236
-0.190524	-0.0224061		-0.191392	-0.397125
-0.180227	-0.0214186		-0.181389	-0.377465
-0.17013	-0.0204931		-0.171389	-0.359041
-0.160136	-0.0194005		-0.161144	-0.340455
-0.150086	-0.0183818		-0.150829	-0.322781
-0.140263	-0.0171099		-0.140653	-0.305118
-0.130499	-0.015845		-0.130431	-0.287996
-0.120431	-0.0142266		-0.120269	-0.271339
-0.110615	-0.012765		-0.110089	-0.254789
-0.10062	-0.0112553		-0.100129	-0.239005
-0.0905824	-0.0103786		-0.0903683	-0.223028
-0.080441	-0.00929017		-0.0805288	-0.208058
-0.0702891	-0.00847101		-0.0707772	-0.19262
-0.0603287	-0.00744525		-0.0610802	-0.178444
-0.0501423	-0.00660268		-0.0513662	-0.163613
-0.039939	-0.00559459		-0.0415482	-0.150147
-0.0299997	-0.00469487		-0.0316251	-0.135992
-0.0200954	-0.00370091		-0.0217357	-0.123206
-0.010262	-0.00274516		-0.0116501	-0.109635
-0.00281548	-0.00185734		-0.00354696	-0.100395
-8.56328e-05	-0.00176798		0.000219972	-0.097613
